# Supplementary material for: Detection of amoxicillin-resistant and multidrug-resistant Escherichia coli in young Australian bats (grey-headed flying fox, Pteropus poliocephalus)
Source: Microbiology (Reading). 2026 May 14;172(5):001703. doi: 10.1099/mic.0.001703 (PMC13188175; doi:10.1099/mic.0.001703)
Supplement: Supplementary Material 1. [file mic-172-01703-s001.xlsx]

## Sheet: Table S1 - GHFF samples
Sample ID	FF Species	Other ID/Name	Location (Carer/cage ID)	Wild/In care	Stage of rehabilitation	Sampling at entry/during care	Date collected	Days in care at collection	Animal wt (g)	Forearm length (FAL) (mm)	Estimated age when FAL measured (days)	Estimated age at sampling (days)	Antibiotic administration history	Amoxicillin Resistant E. coli isolates cultured and sumbitted for WGS
FF1378	GHFF	Lucille	Regional New South Wales (Carer 1)	In care	With carer	Entry	2018-10-15	0	65	61	4	4	No antibiotics	-
FF1507	GHFF	Anniki	Regional New South Wales (Carer 2)	In care	With carer	In care	2018-12-11	24	199	111	53	53	No antibiotics	-
FF1509	GHFF	Izzy	Regional New South Wales (Carer 3)	In care	With carer	In care	2018-12-11	8	135	108	49	80	No antibiotics	FF1509A1
FF1527	GHFF	Jax	Regional New South Wales (Carer 4)	In care	With carer	In care	2019-01-09	39	370	128	78	78	No antibiotics	FF1527A
FF1544	GHFF	Ebony	Regional New South Wales (Carer 5)	In care	With carer	In care	2019-01-13	31	348	134	89	89	No antibiotics	-
FF1545	GHFF	Rose	Regional New South Wales (Carer 5)	In care	With carer	In care	2019-01-12	30	289	134	89	89	No antibiotics	-
FF1546	GHFF	Piccalilli	Sydney, New South Wales (Carer 6)	In care	With carer	In care	2019-01-10	57	241	118	62	62	No antibiotics	FF1546A1
FF1547	GHFF	Beetidubs	Sydney, New South Wales (Carer 6)	In care	With carer	In care	2019-01-10	28	233	112	54	54	Amoxicillin + clavulanic acid 14-21/12/2019 (Pneumonia )	-
FF1548	GHFF	Windsong	Sydney, New South Wales (Carer 6)	In care	With carer	In care	2019-01-10	25	164	98	36	36	No antibiotics	FF1548A
FF1549	GHFF	Spirit	Sydney, New South Wales (Carer 6)	In care	With carer	In care	2019-01-10	3	182	125	73	73	No antibiotics	-
FF1550	GHFF	Mindi	Sydney, New South Wales (Carer 7)	In care	With carer	In care	2019-01-14	59	322	132	85	85	No antibiotics	-
FF1556	GHFF	Moxie	Sydney, New South Wales (Carer 6)	In care	With carer	Entry	2019-01-23	2	350	139	101	101	No antibiotics	FF1556A
FF1557	GHFF	Cassiopeia 1	Sydney, New South Wales (Carer 6)	In care	With carer	Entry	2019-01-20	2	275	125	73	73	No antibiotics	FF1557
FF1558	GHFF	Cassiopeia 2	Sydney, New South Wales (Carer 8)	In care	With carer	In care	2019-01-27	9	258	127	76	80	No antibiotics	-
FF1559	GHFF	Kyla	Sydney, New South Wales (Carer 6)	In care	With carer	Entry	2019-01-25	1	230	123	69	69	No antibiotics	-
FF1560	GHFF	Brooke	Sydney, New South Wales (Carer 6)	In care	With carer	Entry	2019-01-27	2	230	125	73	73	No antibiotics	FF1560
FF1601	GHFF	Catcher in the Rye	Sydney, New South Wales (Carer 6)	In care	With carer	Entry	2019-02-23	1	215	126	74	74	No antibiotics	-
FF1603	GHFF	Montefiore	Sydney, New South Wales (Carer 6)	In care	With carer	Entry	2019-03-01	1	215	124	71	71	No antibiotics	FF1603B
FF1604	GHFF	Forri	Sydney, New South Wales (Carer 6)	In care	With carer	Entry	2019-03-11	1	250	130	81	81	No antibiotics	-
FF1605	GHFF	Harri	Sydney, New South Wales (Carer 6)	In care	With carer	Entry	2019-03-11	0	296	132	85	85	No antibiotics	-
FF1606	GHFF	Leo	Sydney, New South Wales (Carer 6)	In care	With carer	Entry	2019-03-16	1	262	136	94	94	No antibiotics	-
FF1607	GHFF	DeFreeze	Sydney, New South Wales (Carer 6)	In care	With carer	Entry	2019-03-22	2	260	127	76	76	No antibiotics	FF1607A
FF1608	GHFF	Paisley	Sydney, New South Wales (Carer 6)	In care	With carer	Entry	2019-03-23	2	305	140	105	105	No antibiotics	FF1608A andFF1608B
FF1609	GHFF	Faze	Sydney, New South Wales (Carer 6)	In care	With carer	Entry	2019-03-30	1	380	145	127	127	No antibiotics	-
FF1610	GHFF	Daze	Sydney, New South Wales (Carer 6)	In care	With carer	Entry	2019-04-01	2	430	144	122	122	No antibiotics	-
FF1611	GHFF	Paize	Sydney, New South Wales (Carer 6)	In care	With carer	Entry	2019-04-03	1	250	136	94	94	No antibiotics	-
FF1914	GHFF	074-21225	Adelaide, South Australia (Pre-release cage 1)	In care	Pre-release cage	In care	2021-03-19	Not available	492	144.9	125	125	Not available	-
FF1915	GHFF	074-21226	Adelaide, South Australia (Pre-release cage 1)	In care	Pre-release cage	In care	2021-03-19	Not available	407	137.2	97	97	Not available	-
FF1916	GHFF	074-21227	Adelaide, South Australia (Pre-release cage 1)	In care	Pre-release cage	In care	2021-03-19	Not available	554	156.8	>140	>140	Not available	-
FF1917	GHFF	074-21228	Adelaide, South Australia (Pre-release cage 1)	In care	Pre-release cage	In care	2021-03-19	Not available	497	143.9	122	122	Not available	-
FF1918	GHFF	074-21229	Adelaide, South Australia (Pre-release cage 1)	In care	Pre-release cage	In care	2021-03-19	Not available	529	145.7	131	131	Not available	-
FF1919	GHFF	074-21230	Adelaide, South Australia (Pre-release cage 1)	In care	Pre-release cage	In care	2021-03-19	Not available	500	146.9	>140	>140	Not available	-
FF1920	GHFF	074-21231	Adelaide, South Australia (Pre-release cage 1)	In care	Pre-release cage	In care	2021-03-19	Not available	476	150.2	>140	>140	Not available	-
FF1921	GHFF	074-21232	Adelaide, South Australia (Pre-release cage 1)	In care	Pre-release cage	In care	2021-03-19	Not available	584	152.5	>140	>140	Not available	-
FF1922	GHFF	074-21233	Adelaide, South Australia (Pre-release cage 1)	In care	Pre-release cage	In care	2021-03-19	Not available	412	147	>140	>140	Not available	-
FF1923	GHFF	074-21234	Adelaide, South Australia (Pre-release cage 1)	In care	Pre-release cage	In care	2021-03-19	Not available	502	146.7	>140	>140	Not available	-
FF1924	GHFF	074-21235	Adelaide, South Australia (Pre-release cage 1)	In care	Pre-release cage	In care	2021-03-19	Not available	414	147.9	>140	>140	Not available	-
FF1925	GHFF	074-21236	Adelaide, South Australia (Pre-release cage 1)	In care	Pre-release cage	In care	2021-03-19	Not available	574	154.3	>140	>140	Not available	-
FF1926	GHFF	074-21237	Adelaide, South Australia (Pre-release cage 1)	In care	Pre-release cage	In care	2021-03-19	Not available	561	151.9	>140	>140	Not available	-
FF1927	GHFF	074-21238	Adelaide, South Australia (Pre-release cage 1)	In care	Pre-release cage	In care	2021-03-19	Not available	447	134.8	92	92	Not available	-
FF1928	GHFF	074-21239	Adelaide, South Australia (Pre-release cage 1)	In care	Pre-release cage	In care	2021-03-19	Not available	521	151.5	>140	>140	Not available	-
FF1929	GHFF	074-21240	Adelaide, South Australia (Pre-release cage 1)	In care	Pre-release cage	In care	2021-03-19	Not available	399	139.4	103	103	Not available	-
FF1930	GHFF	074-21241	Adelaide, South Australia (Pre-release cage 1)	In care	Pre-release cage	In care	2021-03-19	Not available	515	142.9	117	117	Not available	-
FF1931	GHFF	074-21242	Adelaide, South Australia (Pre-release cage 1)	In care	Pre-release cage	In care	2021-03-19	Not available	430	145.9	136	136	Not available	-
FF1932	GHFF	074-21243	Adelaide, South Australia (Pre-release cage 1)	In care	Pre-release cage	In care	2021-03-19	Not available	535	154.4	>140	>140	Not available	-
FF1933	GHFF	074-21244	Adelaide, South Australia (Pre-release cage 1)	In care	Pre-release cage	In care	2021-03-19	Not available	362	138.5	100	100	Not available	-
FF1934	GHFF	074-21245	Adelaide, South Australia (Pre-release cage 1)	In care	Pre-release cage	In care	2021-03-19	Not available	506	148.5	>140	>140	Not available	-
FF1935	GHFF	074-21246	Adelaide, South Australia (Pre-release cage 1)	In care	Pre-release cage	In care	2021-03-19	Not available	446	143.1	115	115	Not available	-
FF1936	GHFF	074-21247	Adelaide, South Australia (Pre-release cage 1)	In care	Pre-release cage	In care	2021-03-19	Not available	466	147.1	>140	>140	Not available	-
FF1937	GHFF	074-21248	Adelaide, South Australia (Pre-release cage 1)	In care	Pre-release cage	In care	2021-03-19	Not available	554	155.2	>140	>140	Not available	-
FF1938	GHFF	074-21249	Adelaide, South Australia (Pre-release cage 1)	In care	Pre-release cage	In care	2021-03-19	Not available	512	149	>140	>140	Not available	-
FF1939	GHFF	074-21250	Adelaide, South Australia (Pre-release cage 1)	In care	Pre-release cage	In care	2021-03-19	Not available	482	145	127	127	Not available	-
FF1940	GHFF	074-21251	Adelaide, South Australia (Pre-release cage 1)	In care	Pre-release cage	In care	2021-03-19	Not available	523	150.5	>140	>140	Not available	-
FF1941	GHFF	074-21252	Adelaide, South Australia (Pre-release cage 1)	In care	Pre-release cage	In care	2021-03-19	Not available	504	149.6	>140	>140	Not available	FF1941
FF1942	GHFF	074-21253	Adelaide, South Australia (Pre-release cage 1)	In care	Pre-release cage	In care	2021-03-19	Not available	475	147.9	>140	>140	Not available	-
FF1943	GHFF	074-21254	Adelaide, South Australia (Pre-release cage 1)	In care	Pre-release cage	In care	2021-03-19	Not available	560	153.2	>140	>140	Not available	-

## Sheet: Table S2 - Isolate accessions
Isolate ID	Bacterial species	Sequence type (ST)	NCBI BioProject	NCBI BioSample	NCBI Assembly accession	E. coli Enterobase Barcode
FF1509A1	Escherichia coli	ST636 O83:H7	PRJNA1241462	SAMN47556985	GCA_049158525.1	ESC_JB6322AA
FF1527A	Escherichia coli	ST6113 O159:H23	PRJNA1241462	SAMN47556986	GCA_049158565.1	ESC_JB6324AA
FF1546A1	Escherichia coli	ST491 O103:H45	PRJNA1241462	SAMN47556987	GCA_049158605.1	ESC_JB6323AA
FF1548A	Escherichia coli	ST491 O103:H45	PRJNA1241462	SAMN47556988	GCA_049158585.1	ESC_JB6325AA
FF1556A	Escherichia coli	ST155 O58:H5	PRJNA1241462	SAMN47556989	GCA_049158325.1	ESC_JB6326AA
FF1557	Escherichia coli	ST5625 ONT:H10	PRJNA1241462	SAMN47556990	GCA_049158345.1	ESC_JB6327AA
FF1560	Escherichia coli	ST10182 ONT:H48	PRJNA1241462	SAMN47556991	GCA_049158365.1	ESC_JB6334AA
FF1603B	Escherichia coli	ST706 O51:H1	PRJNA1241462	SAMN47556992	GCA_049157465.1	ESC_JB6335AA
FF1607A	Escherichia coli	ST10 ONT:H12	PRJNA1241462	SAMN47556993	GCA_049158425.1	ESC_JB6336AA
FF1608A	Escherichia coli	ST15381 O15:H11	PRJNA1241462	SAMN47556994	GCA_049158405.1	ESC_JB6337AA
FF1608B	Escherichia coli	ST1316 O21:H55	PRJNA1241462	SAMN47556995	GCA_049160655.1	ESC_JB6339AA
FF1941	Escherichia coli	ST10 O113:H4	PRJNA1241462	SAMN47556996	GCA_049157485.1	ESC_JB6338AA

## Sheet: Table S3 - Low path E coli
Bat isolate sequence type and serotype (O:H)	Closely related isolates (Enterobase Barcode)	Source Type	Source details	Source Country
ST5625 ONT:H10	ESC_RB7000AA	Unknown	Unknown	Unknown
	ESC_NB4484AA	Unknown	Unknown	Unknown
	ESC_GA9448AA	Laboratory	Unknown	China
ST15381 O15:H11	ESC_IB1032AA	Unknown	Unknown	Unknown
	ESC_IB1034AA	Unknown	Unknown	Unknown
	ESC_IB1038AA	Unknown	Unknown	Unknown
	ESC_IB1041AA	Unknown	Unknown	Unknown
	ESC_IB1044AA	Unknown	Unknown	Unknown
